# Supplementary material for: Supplemental dataset on the influence of cardiac resynchronisation therapy in pacing-induced cardiomyopathy and concomitant central sleep Apnea
Source: Data Brief. 2020 Oct 28;33:106461. doi: 10.1016/j.dib.2020.106461 (PMC7689044; doi:10.1016/j.dib.2020.106461)
Supplement: Supplementary file 1 [file mmc1.xls]

## Sheet: Boxplots
LVEDV_baseline_in_ml	LVEDV_CRT	LVEDV_RVP	LVEDD_baseline_in_mm	LVEDD_CRT	LVEDD_RVP	LVESD_baseline_in_mm	LVESD_CRT	LVESD_RVP	MR_jet_area_baseline_in_cm²	MR_jet_area_CRT	MR_jet_area_RVP	TAPSE_baseline_in_mm	TAPSE_CRT	TAPSE_RVP	sysPAP_baseline_in_mmHg	sysPAP_CRT	sysPAP_RVP	Hypopnea_index_baseline_in_events/h	Hypopnea_index_CRT	Hypopnea_index_RVP	OSA_index_baseline_in_events/h	OSA_index_CRT	OSA_index_RVP	Mixed_apnea_index_baseline_in_events/h	Mixed_apnea_index_CRT	Mixed_apnea_index_RVP	Time_SaO2<88%_baseline_in_minutes	Time_SaO2<88%_CRT	Time_SaO2<88%_RVP	SaO2_minimum_baseline_in_percent	SaO2_minimum_CRT	SaO2_minimum_RVP	SaO2_mean_baseline_in_percent	SaO2_mean_CRT	SaO2_mean_RVP
168	148	126	112	64	57	52	57	47	7.2	0.9	3.2	26	25	17	29	24	24	16.6	23.3	14.2	0.19	0	0	0	0	0	21.3	5.2	0.7	81	84	85	92.7	93.6	94.3
259.2	204		64	70		62	66		5	2.3		9	12		60	40		1	30.4		0	3.75		1.68	0		259	107.4		64	70		86.2	89.6
266	153	221	67	60	67	54	47	55	3.45	1.8	2.2	23	20	16	29	34	34	10.8	16.1	13.5	0.17	2.03	0	0	0	0	0.9	3	1.2	84	79	83	95.1	93.1	94.8
205	119	206	68	56	62	55	47	48	1.3	1.1	2.7	19	24	24	30	29	43	14.4	3	10.1	0.46	1.37	0.23	0	0	0	37.2	2.7	18.8	81	86	72	90.4	90.8	91.7
166	164	194	67	57		61	45		0.4	0	1.4	28	32	33	30	30	29	2.8	24.2	11.3	0.35	4.2	2.62	0	0	0.17	6.6	0.3	13.1	79	87	82	93.4	93.1	92.7
260	213	253	80	66	66	60	55	52	3.3	0	4.5	17	20	10	28	30	27	7	11.7	4.3	0.29	0.14	1.14	2.14	0	0.57		1.1	22.6		85	80	95.1	95.1	94.2
158	161		53	66		40	51		7	0		17	17		60	41		26.9	11.1		9.07	0		0.53	0		33.1	0.8		81	86		91.5	93.5
186	162		75	68.6		65	55.7		7.5	2		20	19		41	29		2.8	4.5		0.34	0		0	0		73.3	30.6		76.2	78		90.9	91.3
215	217	201	70	73	79.5	56	63	70		3.5	4.2	21	21	24		23	37	15.4	4.9	6.5	0.89	0	0.15	0.44	0	0	0	0.6	0.1	78	85	87	96.1	95.4	94.9
178	147		74	58		57	47		4.8	3.2		19	19		44	31		17	11.4		8.77	9.29		0	0.77		23	26.1		75.2	76.4		92.3	93.6
146	171	216	58	58	67	47	41	60	4.4	5.2	4.3	15	17	15	35	35	25	12.8	4.4	12.9	0.2	0	1.22	0	0	1.02	22.3	0.3	6.9	81.2	87	79	92	92.5	92.8
234	239	234	70	74	61	47	64	40	0	4.7	7.4	20	15	16	27	35	42	2.4	12	13.6	2.58	0	0	0	0	0	31.4	5.7	1.2	75	78	85	92.6	93	94.2
150	156		66	62		54	56		6.1	2.7		12	15		49	40		16	7.8		0.56	1.53		0	0.83		14.5	19.6		82	81		91.1	92.7
139	118		55	49		40	37		0	0		28	31		25	25		29.6	21.9	25.5	1.7	21.7	0	2.64	0.38	0	58.1	104.4	195.4	73	72.4	74	90.2	89.1	88.2
190	218	297	77	78	80	58	67	72			9.1	26	24	26	36	40	34	10.4	6.2	3.1	0	0	0	0	0	0	26.4	2	54.7	80	84	81	91.3	92.9	90.9
131	87		48	53		41	28					18	18			30		14.4	3.7		0	0		10.2	0		41.4	0.3		82	87		91	92.1
228	93	95	71	53	53	57	33	24	0	0		27	21	19	25	25	38	30.4	10.9	23.1	0	0	0.37	0.12	0.24	2.82	28.9	56.7	39	80	74.4	77	93.3	92.5	92.3
238	249	202	71	58	63	54	48	53	8.4	2.6		22	33	30	26	23	25	8.4	16.7	21.5	0	0	0	0.16	0	0	25.4	3.1	1.6	78	83	84	92.9	93	94
300	222		65	57		55	35		1.6	0		15	25		27	20		13.5	6.6		0.75	2.24		7.48	2.62		31.5	16.6		83	83		91.3	90.8
357	263	346	61		67	50		50	2	2		22	22	11	25	28	21	8.4	6.3	10	0	3.86	0	0	3.68	12.81	55.3	51.1	65	79	52	65	91.9	92.8	91.8
		Abbreviations:		CRT	……	cardiac resynchronisation therapy
				LVEDD	……	left ventricular end diastolic diameter
				LVEDV	……	left ventricular end diastolic volume
				LVESD	……	left ventricular end systolic diameter
				MR	……	mitral regurgitation
				OSA	……	obstructive sleep apnea
				RVP	……	right ventricular pacing
				SaO2	……	oxygen saturation
				sysPAP	……	systolic pulmonary arterial pressure
				TAPSE	……	tricuspid annular plane systolic excursion

## Sheet: Kaplan_Meier
Death (0=no, 1=yes)	MACE (0=no, 1=yes)	Time_to_death (years)	Time_to_MACE (years)	Severity_of_sleep_apnea
0	1	6.24	1.1	2
1	1	4.48	4.48	3
0	0	5.67	5.67	2
0	0	5.95	5.95	2
1	1	5.61	5.61	2
1	1	5.9	4.05	3
0	0	5.9	5.9	3		Abbreviations:		MACE	……	major adverse cardiac event
1	1	1.63	1.63	0
0	0	5.67	5.67	1
0	0	5.37	5.37	3
0	0	5.28	5.28	1		Numbers legend:		Severity of sleep apnea		0 = no sleep apnea
1	1	0.45	0.45	3						1 = mild sleep apnea (AHI≥5/h)
1	1	2.54	2.54	0						2 = moderate sleep apnea (AHI≥15/h)
0	1	4.82	3.12	1						3 = severe sleep apnea (AHI≥30/h)
0	0	3.77	3.77	2
0	0	5.04	5.04	3
1	1	0.77	0.77	1
1	1	3.84	3.84	2
1	1	1.97	0.69	1
1	1	4.03	2.17	0
0	0	4.65	4.65	1
1	1	3.31	3.31	0
1	1	0.25	0.25	2
0	0	4.15	4.15	0
1	1	1.93	1.57	3
0	1	4.23	1.63	3
0	1	4.1	0.11	1
0	0	4.04	4.04	2
1	1	0.5	0.47	2
0	0	2.56	2.56	0
0	0	2.55	2.55	0
0	0	3.71	3.71	1
0	1	2.72	0.54	3
0	0	3.44	3.44	1
0	1	3.1	0	1
0	0	3.08	3.08	3
0	0	2.5	2.5	3
1	1	1.41	0.08	0
0	1	3.12	0.05	2
0	0	2.82	2.82	3
0	1	2.5	0.03	0
0	0	0.31	0.31	1
1	1	1.84	1.16	3
0	0	1.09	1.09	3
0	0	2.36	2.17	1
0	0	2.38	2.38	3
0	0	2.2	2.2	3
0	0	2.32	2.32	0
0	0	2.27	2.27	2
0	0	2.11	1.3	3
0	0	1.37	1.37	3
0	0	1.6	1.6	0
0	0	0.92	0.92	3
0	0	0.69	0.69	3
